# Supplementary material for: Characterization of the phosphotransacetylase-acetate kinase pathway for ATP production in Porphyromonas gingivalis
Source: J Oral Microbiol. 2019 Apr 4;11(1):1588086. doi: 10.1080/20002297.2019.1588086 (PMC6461089; doi:10.1080/20002297.2019.1588086)
Supplement: Supplemental Material [file ZJOM_A_1588086_SM4258.zip]

Archive with 2 entries (2 files):
- ZJOM_A_1588086/Supplemental Figures_rev2.pdf
- ZJOM_A_1588086/Supplemental Tables_rev.pdf
